# Supplementary material for: Thymoma and Thymic Carcinoma: Surgical Resection and Multidisciplinary Treatment
Source: Cancers (Basel). 2023 Mar 24;15(7):1953. doi: 10.3390/cancers15071953 (PMC10093507; doi:10.3390/cancers15071953)
Supplement: Supplementary file 1 [file cancers-15-01953-s001.zip]

Archive with 1 entries (1 files):
- cancers-2234842-supplementary.mp4
